# Supplementary material for: MOFs Derived Hetero-ZnO/Fe2O3 Nanoflowers with Enhanced Photocatalytic Performance towards Efficient Degradation of Organic Dyes
Source: Nanomaterials (Basel). 2021 Nov 29;11(12):3239. doi: 10.3390/nano11123239 (PMC8707436; doi:10.3390/nano11123239)
Supplement: Supplementary file 1 [file nanomaterials-11-03239-s001.zip]

Archive with 1 entries (1 files):
- nanomaterials-1467652-supplementary.pdf
